# Supplementary material for: Bioinspired and Photo-Clickable Thiol-Ene Bioinks for the Extrusion Bioprinting of Mechanically Tunable 3D Skin Models
Source: Biomimetics (Basel). 2024 Apr 10;9(4):228. doi: 10.3390/biomimetics9040228 (PMC11048463; doi:10.3390/biomimetics9040228)
Supplement: Supplementary file 1 [file biomimetics-09-00228-s001.zip]

Archive with 1 entries (1 files):
- biomimetics-2911989-supplementary.pdf
